# Supplementary material for: TSCAN: Pseudo-time reconstruction and evaluation in single-cell RNA-seq analysis
Source: Nucleic Acids Res. 2016 May 13;44(13):e117. doi: 10.1093/nar/gkw430 (PMC4994863; doi:10.1093/nar/gkw430)
Supplement: SUPPLEMENTARY DATA [file supp_gkw430_nar-02567-met-g-2015-File009.xlsx]

## Sheet: Sheet1
Method	Data	Unsupervised	Cell Collection Time Information	Cell Ordering and Pseudo-time Reconstruction	Allow Branching Structure in Data	Ready-to-use Software Package
TSCAN	Single-cell RNA-seq Data	YES	Not Required	YES	YES	YES
Monocle	Single-cell RNA-seq Data	YES	Not Required	YES	YES	YES
Waterfall	Single-cell RNA-seq Data	YES	Not Required	YES	YES	NO
Difussion map	Single-cell RNA-seq Data	YES	Not Required	NO	NA	YES
SCUBA (bifurcation)	Single-cell RNA-seq Data	NO	Required	YES	YES	YES
SCUBA (principal curve)	Single-cell RNA-seq Data	YES	Not Required	YES	NO	YES
MARS-seq	Single-cell RNA-seq Data	YES	Not Required	NO	NA	NO
scLVM	Single-cell RNA-seq Data	YES	Not Required	NO	NA	YES
SINCE-PCR	Single-cell PCR	YES	Not Required	NO	NA	NO
SPADE	Mass Cytometry and Flow Cytometry Data	YES	Not Required	NO	YES	YES
Wanderlust	Mass Cytometry and Flow Cytometry Data	YES	Not Required	YES	NO	YES
viSNE	Mass Cytometry and Flow Cytometry Data	YES	Not Required	NO	NA	YES
