# Supplementary material for: TSCAN: Pseudo-time reconstruction and evaluation in single-cell RNA-seq analysis
Source: Nucleic Acids Res. 2016 May 13;44(13):e117. doi: 10.1093/nar/gkw430 (PMC4994863; doi:10.1093/nar/gkw430)
Supplement: SUPPLEMENTARY DATA [file supp_gkw430_nar-02567-met-g-2015-File011.xlsx]

## Sheet: README
This table contains four sheets
HSMM with prior information: This sheet contains HSMM analysis based on the 518 a priori chosen genes. For each pseudo-time reconstruction method, the mean expression level of SPHK1 in each TSCAN cluster or Monocle state is listed, and the contaminating cluster or state is highlighed in red. For each reported path, the cell ordering is shown. The path with contamination is indicated using red.
HSMM without prior information: This sheet contains HSMM analysis without using the 518 a priori chosen genes for pseudo-time reconstruction. For each pseudo-time reconstruction method, the mean expression level of SPHK1 in each TSCAN cluster or Monocle state is listed, and the contaminating cluster or state is highlighed in red. For each reported path, the cell ordering is shown. The path with c…
LPS: This sheet contains cell orderings generated by different methods in LPS data
qNSC: This sheet contains cell orderings generated by different methods in qNSC data

## Sheet: HSMM with prior information
Monocle Ordering
State/Branch	Average SPHK1 Expression
1	0.32035
2	0.954081
3	1.07793	Contaminated
Path 1-2 (Main):	Analyzed
T3_68;T4_46;T2_4;T2_17;T2_68;T4_20;T4_45;T3_53;T3_7;T1_3;T1_48;T1_14;T1_33;T1_2;T1_20;T4_44;T1_45;T1_46;T1_47;T1_5;T1_54;T1_7;T1_23;T1_43;T1_40;T1_15;T1_13;T1_59;T1_26;T1_30;T1_55;T1_34;T1_10;T1_39;T1_28;T1_58;T1_50;T1_60;T1_41;T1_38;T1_57;T1_44;T1_65;T1_53;T1_24;T1_4;T1_49;T1_29;T1_1;T1_19;T1_25;T1_35;T4_12;T2_57;T4_35;T4_38;T2_29;T3_29;T1_51;T1_12;T1_67;T3_41;T2_3;T1_11;T1_27;T1_56;T1_62;T1_69;…
Path 1-3:	Contaminated
T3_68;T4_46;T2_4;T2_17;T2_68;T4_20;T4_45;T3_53;T3_7;T1_3;T1_48;T1_14;T1_33;T1_2;T1_20;T4_44;T1_45;T1_46;T1_47;T1_5;T1_54;T1_7;T1_23;T1_43;T1_40;T1_15;T1_13;T1_59;T1_26;T1_30;T1_55;T1_34;T1_10;T1_39;T1_28;T1_58;T1_50;T1_60;T1_41;T1_38;T1_57;T1_44;T1_65;T1_53;T1_24;T1_4;T1_49;T1_29;T1_1;T1_19;T1_25;T1_35;T4_12;T2_57;T4_35;T4_38;T2_29;T3_29;T1_51;T1_12;T1_67;T3_41;T2_3;T1_11;T1_27;T1_56;T1_62;T1_69;…
TSCAN Ordering
Cluster	Average SPHK1 Expression
1	0.62024
2	0.25507
3	1.06133
4	1.09207	Contaminated
5	0.61212
Path 1-3-5-2 (Main):	Analyzed
T1_40;T1_39;T1_13;T1_26;T1_2;T1_15;T1_20;T1_59;T1_3;T1_46;T1_43;T1_30;T1_47;T1_50;T1_23;T1_55;T1_10;T1_14;T1_41;T1_45;T1_54;T1_28;T1_60;T1_5;T1_58;T1_38;T1_48;T1_33;T1_34;T1_53;T1_7;T1_44;T2_4;T1_57;T1_65;T1_49;T2_17;T1_4;T2_68;T1_24;T1_25;T1_29;T1_19;T1_35;T1_12;T1_67;T1_42;T3_7;T1_1;T3_68;T4_46;T4_44;T3_53;T4_20;T4_45;T1_8;T2_57;T1_31;T1_21;T4_12;T4_35;T2_29;T3_29;T4_23;T3_45;T3_62;T2_44;T2_25;…
Path 1-3-5-4:	Contaminated
T1_40;T1_39;T1_13;T1_26;T1_2;T1_15;T1_20;T1_59;T1_3;T1_46;T1_43;T1_30;T1_47;T1_50;T1_23;T1_55;T1_10;T1_14;T1_41;T1_45;T1_54;T1_28;T1_60;T1_5;T1_58;T1_38;T1_48;T1_33;T1_34;T1_53;T1_7;T1_44;T2_4;T1_57;T1_65;T1_49;T2_17;T1_4;T2_68;T1_24;T1_25;T1_29;T1_19;T1_35;T1_12;T1_67;T1_42;T3_7;T1_1;T3_68;T4_46;T4_44;T3_53;T4_20;T4_45;T1_8;T2_57;T1_31;T1_21;T4_12;T4_35;T4_23;T3_45;T2_44;T2_25;T2_16;T3_62;T2_53;…
nocluTSCAN Ordering
Cluster	Average SPHK1 Expression
1	0.97175	Contaminated
2	0.26159
3	0.30591
Path 3-2:	Analyzed
T3_24;T2_41;T2_11;T3_39;T2_47;T3_8;T3_47;T3_40;T3_27;T3_5;T3_76;T3_32;T3_67;T2_43;T3_46;T3_33;T2_49;T3_78;T2_52;T3_60;T2_50;T2_20;T4_26;T3_21;T2_8;T4_48;T3_28;T2_56;T2_44;T2_55;T3_62;T3_69;T2_67;T2_1;T2_71;T2_26;T1_61;T1_37;T2_34;T2_9;T2_32;T2_10;T2_7;T2_73;T2_57;T2_53;T3_29;T2_29;T2_25;T2_33;T3_45;T2_51;T3_12;T3_9;T3_35;T3_30;T3_56;T2_63;T4_30;T2_40;T3_55;T3_18;T3_44;T3_49;T4_14;T4_27;T2_39;T4_7…
Path 1-2 (Main):	Contaminated
T3_68;T4_46;T4_20;T4_45;T3_53;T3_7;T4_44;T1_33;T1_48;T1_20;T1_2;T1_40;T2_68;T2_17;T2_4;T1_14;T1_3;T1_5;T1_45;T1_46;T1_47;T1_23;T1_54;T1_34;T1_7;T1_43;T1_13;T1_26;T1_15;T1_59;T1_10;T1_30;T1_58;T1_28;T1_60;T1_39;T1_55;T1_50;T1_41;T1_38;T1_53;T1_65;T1_44;T1_57;T1_35;T1_1;T1_29;T1_19;T1_24;T1_4;T1_49;T1_25;T1_12;T1_42;T1_8;T1_64;T1_36;T1_32;T1_31;T1_17;T1_68;T1_22;T1_52;T1_62;T1_56;T1_11;T1_9;T1_66;T…
marker Ordering
T4_35;T2_26;T2_60;T1_59;T1_47;T1_65;T2_52;T3_60;T4_20;T1_41;T1_31;T1_29;T2_68;T1_37;T1_45;T2_56;T1_30;T4_38;T1_28;T3_5;T1_15;T3_62;T1_3;T1_4;T1_60;T1_53;T3_12;T1_48;T2_29;T2_25;T3_53;T1_33;T1_54;T4_17;T1_43;T2_43;T3_29;T1_12;T2_50;T3_76;T1_13;T2_7;T2_71;T3_21;T1_25;T1_8;T1_58;T2_1;T1_46;T2_49;T4_12;T4_49;T3_41;T1_5;T1_67;T1_50;T2_8;T3_32;T2_33;T2_63;T3_56;T2_57;T1_34;T3_28;T1_21;T2_39;T1_38;T1_49…
k-means Ordering
Cluster	Average SPHK1 Expression
1	0.683297	Contaminated
2	1.30506	Contaminated
3	0.913783
4	0.0845439
5	0.208852
Path 4-3-5:	Analyzed
T1_8;T1_42;T3_23;T1_21;T3_73;T4_13;T2_52;T3_60;T3_56;T1_44;T2_24;T1_37;T1_53;T3_71;T2_19;T2_50;T2_62;T1_49;T3_13;T2_21;T1_22;T3_10;T3_39;T3_57;T1_68;T3_32;T1_9;T4_39;T2_26;T1_18;T3_40;T1_63;T2_34;T3_76;T2_20;T3_33;T4_41;T2_32;T4_28;T3_69;T3_78;T3_55;T3_12;T3_44;T4_47;T3_21;T2_9;T1_16;T2_49;T3_28;T2_72;T4_8;T2_4;T3_38;T1_61;T2_56;T2_71;T4_48;T2_45;T3_58;T2_8;T4_14;T2_1;T2_51;T2_53;T2_31;T3_9;T2_67…
Path 4-3-2-1 (Main):	Contaminated
T1_8;T1_42;T3_23;T1_21;T3_73;T4_13;T2_52;T3_60;T3_56;T1_44;T2_24;T1_37;T1_53;T3_71;T2_19;T2_50;T2_62;T1_49;T3_13;T2_21;T1_22;T3_10;T3_39;T3_14;T3_19;T3_74;T2_30;T3_54;T1_36;T3_70;T2_15;T2_28;T3_4;T2_46;T3_75;T1_52;T3_65;T2_35;T3_24;T3_37;T3_50;T1_32;T3_17;T1_17;T2_47;T2_3;T2_23;T2_5;T2_70;T2_38;T3_64;T3_22;T3_47;T2_41;T4_38;T4_32;T3_79;T2_22;T3_35;T2_13;T4_40;T3_11;T3_59;T2_37;T2_12;T4_6;T2_48;T3…
waterfall Ordering
T1_64;T1_26;T1_50;T1_15;T1_59;T1_10;T1_30;T1_58;T1_60;T1_28;T1_17;T4_38;T2_3;T1_36;T1_32;T1_52;T2_22;T3_70;T2_5;T3_50;T2_41;T3_22;T3_79;T1_49;T3_65;T3_4;T3_24;T2_28;T3_37;T3_75;T2_47;T1_22;T1_21;T1_42;T2_19;T2_21;T2_24;T2_46;T2_62;T3_10;T3_13;T3_14;T3_19;T3_39;T3_54;T3_57;T3_71;T2_15;T3_74;T2_30;T2_35;T3_32;T3_17;T1_68;T2_70;T3_64;T1_43;T3_35;T1_38;T1_65;T1_4;T1_39;T2_61;T2_43;T3_26;T2_11;T1_27;T…
Scuba Ordering
T1_3;T1_40;T2_68;T1_20;T1_2;T4_46;T1_14;T1_46;T1_48;T1_39;T1_23;T1_45;T1_33;T1_13;T1_43;T1_15;T2_17;T1_47;T1_5;T1_54;T1_26;T2_4;T3_68;T3_7;T1_10;T1_50;T1_30;T1_59;T4_20;T4_45;T3_53;T1_58;T1_55;T1_28;T4_44;T1_60;T1_7;T1_38;T1_34;T1_41;T1_65;T1_57;T1_35;T1_44;T1_29;T4_12;T1_53;T1_24;T1_1;T1_19;T1_4;T2_57;T1_49;T1_25;T4_38;T4_35;T3_29;T2_29;T1_51;T1_12;T1_67;T1_64;T1_69;T3_41;T2_3;T1_17;T1_21;T1_31;…
Wanderlust Ordering
T3_68;T2_17;T4_46;T2_4;T2_68;T1_43;T1_40;T1_58;T1_15;T1_54;T1_33;T1_60;T1_28;T1_13;T1_59;T1_5;T1_46;T1_10;T1_48;T1_39;T1_30;T1_44;T1_20;T1_3;T4_44;T1_2;T1_7;T1_14;T1_57;T1_38;T1_47;T1_23;T1_45;T1_26;T3_7;T3_53;T4_45;T1_50;T1_55;T1_53;T1_8;T1_34;T1_65;T1_41;T4_20;T1_49;T1_42;T1_35;T1_29;T1_1;T1_19;T4_12;T1_4;T1_24;T2_57;T1_21;T1_25;T1_17;T1_12;T1_64;T1_68;T1_36;T1_69;T1_51;T1_67;T1_32;T4_38;T1_31;…

## Sheet: HSMM without prior information
Monocle Ordering
State/Branch	Average SPHK1 Expression
1	0.80501	Contaminated
2	0
3	0.06185
Path 3-2:	Analyzed
T3_23;T3_73;T4_13;T2_52;T3_60;T2_50;T1_37;T3_56;T2_20;T3_40;T3_33;T2_4;T2_66;T2_53;T2_71;T3_38;T2_45;T3_12;T3_76;T4_41;T3_44;T2_49;T2_9;T3_55;T4_28;T3_78;T3_28;T2_1;T2_72;T3_58;T2_8;T3_62;T2_31;T2_44;T4_3;T3_34;T2_69;T2_64;T2_7;T2_40;T2_10;T2_60;T2_42;T2_18;T4_37;T2_73;T3_48;T3_6;T2_14
Path 1-2 (Main):	Contaminated
T1_8;T1_42;T1_21;T2_24;T2_19;T3_71;T2_62;T3_39;T2_21;T3_57;T3_19;T3_13;T1_49;T1_22;T3_10;T3_14;T3_54;T2_30;T3_74;T2_15;T2_46;T2_28;T3_75;T3_4;T3_65;T3_11;T2_37;T2_58;T1_41;T2_57;T3_31;T4_31;T2_13;T3_47;T3_22;T2_47;T3_24;T3_37;T2_35;T1_43;T1_68;T1_38;T3_17;T1_65;T1_39;T2_70;T3_64;T1_4;T3_50;T1_32;T1_28;T1_36;T3_70;T1_52;T3_79;T1_17;T1_60;T2_23;T2_41;T2_3;T2_5;T4_40;T2_22;T4_38;T4_32;T2_38;T1_58;T1…
TSCAN Ordering
Cluster	Average SPHK1 Expression
1	0.48403
2	0.69501
3	1.27123	Contaminated
4	0.15103
Path 2-1-4:	Analyzed
T1_40;T1_2;T1_26;T1_20;T1_13;T1_14;T1_50;T1_55;T1_5;T1_3;T1_47;T1_23;T1_39;T1_41;T1_15;T1_54;T1_10;T1_33;T1_59;T1_58;T1_34;T4_44;T1_30;T1_45;T1_24;T1_60;T1_1;T1_48;T1_38;T1_28;T1_43;T1_46;T3_7;T1_4;T1_31;T1_12;T1_7;T4_45;T1_57;T1_29;T1_65;T4_12;T1_35;T1_67;T1_64;T1_53;T3_53;T1_66;T1_27;T1_69;T1_19;T1_49;T1_51;T1_25;T1_44;T1_56;T1_36;T1_32;T1_52;T1_62;T1_68;T1_9;T4_39;T1_18;T4_10;T2_55;T3_45;T4_26…
Path 2-1-3 (Main):	Contaminated
T1_40;T1_2;T1_26;T1_20;T1_13;T1_14;T1_50;T1_55;T1_5;T1_3;T1_47;T1_23;T1_39;T1_41;T1_15;T1_54;T1_10;T1_33;T1_59;T1_58;T1_34;T4_44;T1_30;T1_45;T1_24;T1_60;T1_1;T1_48;T1_38;T1_28;T1_43;T1_46;T3_7;T1_4;T1_31;T1_12;T1_7;T4_45;T1_57;T1_29;T1_65;T4_12;T1_35;T1_67;T1_64;T1_53;T3_53;T1_66;T1_27;T1_69;T1_19;T1_49;T1_51;T1_25;T1_44;T1_56;T1_36;T1_32;T1_52;T1_62;T1_68;T1_9;T4_39;T1_18;T4_30;T2_55;T3_45;T2_61…
nocluTSCAN Ordering
Cluster	Average SPHK1 Expression
1	1.56519	Contaminated
2	0.34318
3	0.60297
Path 2-3:	Analyzed
T3_59;T4_32;T3_79;T2_23;T3_20;T4_38;T4_40;T1_17;T4_31;T3_31;T1_22;T3_11;T1_52;T2_41;T3_22;T1_32;T1_36;T3_37;T3_17;T1_49;T3_35;T1_64;T2_13;T1_10;T2_38;T1_30;T2_5;T1_28;T2_12;T1_60;T1_58;T1_59;T2_22;T1_15;T2_47;T1_41;T1_34;T3_32;T2_46;T4_46;T2_28;T3_14;T2_68;T3_39;T1_3;T1_14;T3_24;T1_2;T3_47;T1_55;T3_64;T1_23;T1_5;T3_75;T3_54;T1_45;T2_21;T3_74;T1_40;T1_13;T2_26;T1_26;T1_50;T2_70;T1_20;T2_15;T1_47;T…
Path 1-2 (Main):	Contaminated
T3_67;T4_26;T3_72;T4_10;T3_43;T3_5;T2_43;T3_45;T2_55;T2_11;T3_27;T3_66;T2_27;T2_65;T2_29;T2_48;T2_3;T2_37;T2_58;T2_57;T2_61;T2_32;T2_34;T1_1;T1_24;T4_44;T3_7;T4_45;T3_53;T4_12;T1_31;T2_54;T2_36;T2_2;T3_2;T4_49;T4_43;T4_29;T4_22;T4_30;T3_26;T3_8;T4_21;T4_4;T3_29;T4_20;T4_35;T3_77;T4_23;T3_63;T4_5;T3_1;T4_2;T3_36;T4_18;T4_15;T4_34;T4_16;T3_41;T4_1;T4_42;T4_6;T3_59;T4_32;T2_23;T4_38;T1_17;T1_22;T1_5…
marker Ordering
T1_52;T1_45;T1_5;T1_41;T3_69;T1_18;T1_10;T3_28;T1_43;T3_53;T2_68;T1_9;T1_62;T3_56;T1_44;T1_66;T1_3;T1_27;T1_42;T3_27;T1_4;T2_49;T3_32;T3_76;T3_62;T1_31;T1_68;T4_28;T1_39;T1_49;T1_23;T1_61;T2_39;T1_13;T2_73;T1_25;T1_69;T1_12;T2_4;T3_33;T1_47;T1_48;T3_67;T1_33;T2_52;T1_64;T3_12;T2_7;T4_12;T1_46;T3_5;T1_65;T2_43;T1_67;T1_57;T2_57;T1_37;T1_11;T2_70;T2_71;T2_1;T1_29;T1_24;T1_34;T4_45;T1_55;T2_26;T2_61…
kmeans Ordering
T1_20;T1_2;T1_40;T1_3;T1_15;T4_46;T1_33;T1_48;T1_59;T1_43;T1_46;T1_13;T3_68;T1_47;T1_10;T1_14;T1_23;T1_5;T4_44;T3_7;T1_26;T1_45;T2_68;T1_30;T3_53;T1_28;T1_39;T1_58;T2_4;T2_17;T1_55;T1_50;T1_54;T1_60;T4_45;T4_20;T1_7;T1_41;T1_34;T1_44;T1_38;T1_57;T1_65;T1_53;T1_35;T1_29;T4_12;T1_1;T1_19;T1_49;T1_4;T1_24;T1_25;T2_57;T4_35;T1_42;T1_8;T4_38;T1_12;T1_64;T1_51;T1_31;T1_21;T1_52;T3_79;T1_32;T4_42;T2_28;…
waterfall Ordering
T1_38;T3_68;T1_65;T1_44;T1_57;T1_53;T1_29;T1_1;T1_35;T1_24;T1_49;T4_12;T1_4;T1_19;T2_57;T1_25;T4_35;T1_12;T4_38;T2_29;T1_42;T1_51;T1_21;T1_64;T3_29;T1_67;T1_17;T1_31;T1_69;T1_36;T1_8;T1_68;T1_32;T1_27;T2_3;T1_66;T3_41;T1_62;T1_22;T1_9;T1_52;T1_56;T1_11;T2_54;T2_48;T1_63;T1_16;T4_39;T3_62;T4_18;T2_1;T2_21;T3_45;T1_18;T2_58;T2_30;T2_35;T2_67;T2_24;T4_23;T1_61;T2_64;T4_2;T2_15;T2_23;T3_50;T4_32;T2_3…
Scuba Ordering
T3_73;T3_23;T4_13;T3_48;T1_8;T3_16;T2_42;T3_6;T3_42;T2_66;T2_14;T2_18;T2_59;T3_25;T3_3;T2_60;T3_15;T2_53;T4_27;T2_16;T2_10;T4_36;T4_9;T4_37;T2_73;T3_61;T2_40;T2_7;T4_11;T4_7;T2_52;T2_64;T3_38;T3_60;T1_6;T2_63;T2_45;T3_49;T3_34;T3_30;T2_69;T3_51;T2_6;T2_44;T3_68;T2_31;T3_18;T4_3;T3_58;T3_52;T2_50;T3_12;T3_56;T2_8;T2_25;T3_9;T3_62;T2_71;T2_4;T4_24;T2_49;T4_25;T3_44;T3_78;T2_39;T2_33;T2_9;T2_74;T2_2…
Wanderlust Ordering
T1_8;T1_42;T3_23;T4_13;T1_21;T3_48;T3_60;T2_52;T2_24;T3_39;T2_40;T3_76;T3_33;T3_71;T2_50;T3_40;T3_12;T2_53;T2_10;T2_19;T3_54;T1_37;T2_18;T2_62;T3_79;T3_32;T2_66;T2_71;T3_57;T3_75;T3_19;T2_20;T3_56;T3_21;T3_24;T2_46;T3_14;T2_44;T2_47;T3_37;T2_28;T2_41;T3_70;T2_12;T3_22;T2_4;T2_39;T3_13;T2_15;T3_10;T3_42;T3_78;T3_74;T3_2;T3_66;T4_3;T3_52;T2_64;T2_8;T4_41;T2_60;T3_28;T3_44;T4_31;T2_22;T3_20;T2_9;T3_…

## Sheet: LPS
Monocle Ordering
T1_41;T2_32;T1_38;T1_55;T1_61;T1_39;T1_81;T1_67;T1_20;T1_77;T1_19;T1_14;T1_64;T1_27;T1_46;T1_37;T1_45;T1_48;T1_60;T1_26;T1_22;T1_3;T1_75;T1_28;T1_76;T1_6;T1_1;T1_69;T1_70;T1_78;T1_4;T1_13;T1_63;T1_80;T1_62;T1_65;T1_72;T1_15;T1_2;T1_43;T2_75;T1_17;T2_40;T1_33;T1_74;T1_50;T1_11;T1_18;T1_73;T1_10;T1_24;T1_36;T1_31;T1_16;T1_25;T1_35;T1_12;T1_9;T1_58;T1_56;T1_29;T1_49;T1_5;T1_52;T1_54;T1_44;T1_57;T1_5…
TSCAN Ordering
T1_7;T1_71;T1_51;T1_5;T1_49;T1_52;T1_44;T1_54;T1_40;T1_53;T1_34;T1_59;T1_8;T1_30;T1_57;T1_32;T1_29;T1_21;T1_58;T1_56;T1_9;T1_12;T1_50;T1_35;T1_73;T1_11;T1_25;T1_10;T1_16;T1_18;T1_24;T1_31;T1_36;T1_23;T1_74;T1_33;T1_65;T1_78;T1_15;T1_43;T1_72;T1_2;T1_62;T1_17;T1_80;T1_63;T1_13;T1_4;T1_70;T1_28;T1_69;T1_76;T1_60;T1_75;T1_6;T1_48;T1_1;T1_45;T1_3;T1_22;T1_37;T1_64;T1_26;T1_46;T1_27;T1_14;T1_19;T1_77;…
nocluTSCAN Ordering
T2_31;T2_38;T2_78;T2_21;T2_22;T2_57;T2_45;T2_79;T2_77;T2_73;T2_8;T2_20;T2_35;T2_16;T2_27;T2_4;T2_15;T1_42;T2_56;T2_53;T2_17;T2_13;T2_14;T2_12;T2_50;T2_52;T2_3;T2_5;T2_34;T2_30;T2_48;T2_62;T2_26;T2_71;T2_44;T2_80;T1_53;T1_5;T1_49;T1_52;T1_34;T1_54;T1_44;T1_40;T1_71;T1_7;T1_51;T1_8;T1_59;T1_29;T1_32;T1_30;T1_21;T1_9;T1_56;T1_57;T1_58;T1_12;T1_25;T1_74;T1_36;T1_18;T1_10;T1_16;T1_24;T1_50;T1_23;T1_11…
marker Ordering
T3_64;T4_43;T4_8;T4_72;T2_32;T1_35;T1_64;T2_50;T3_46;T4_58;T1_8;T1_32;T3_41;T1_1;T1_76;T2_26;T1_73;T4_53;T4_65;T4_32;T2_18;T1_58;T4_31;T3_9;T2_67;T1_69;T3_3;T2_35;T1_40;T4_68;T3_25;T4_54;T1_34;T2_66;T1_60;T4_41;T3_38;T3_49;T2_42;T1_23;T4_40;T1_65;T3_45;T2_74;T4_29;T1_48;T1_9;T1_7;T3_56;T2_31;T3_35;T3_66;T1_45;T1_33;T4_62;T1_68;T2_47;T1_13;T1_57;T4_24;T2_53;T4_46;T4_37;T2_38;T3_5;T1_31;T2_72;T1_19…
kmeans Ordering
T1_7;T1_5;T1_49;T1_51;T1_71;T1_52;T1_44;T1_54;T1_40;T1_59;T1_29;T1_34;T1_8;T1_53;T1_35;T1_30;T1_9;T1_57;T1_58;T1_32;T1_56;T1_21;T1_12;T1_73;T1_50;T1_11;T1_16;T1_25;T2_80;T1_10;T1_24;T1_18;T1_31;T2_15;T1_36;T2_48;T2_30;T2_3;T1_23;T1_42;T1_78;T1_74;T2_5;T2_34;T1_65;T2_13;T1_15;T2_62;T1_72;T1_33;T1_80;T1_62;T1_2;T2_17;T2_71;T1_63;T1_43;T2_52;T2_56;T1_13;T2_53;T1_17;T1_70;T2_44;T1_4;T2_26;T2_63;T2_4;…
waterfall Ordering
T1_7;T1_5;T1_71;T1_51;T1_52;T1_54;T1_49;T1_44;T1_40;T1_53;T1_34;T1_57;T1_59;T1_8;T1_30;T1_32;T1_29;T1_56;T1_21;T2_80;T2_13;T2_15;T2_34;T2_3;T2_48;T2_30;T1_42;T2_62;T3_13;T2_17;T2_5;T2_52;T2_53;T4_62;T2_71;T2_56;T2_26;T3_4;T2_50;T2_12;T4_68;T2_14;T2_44;T4_73;T3_71;T4_34;T3_35;T4_57;T3_52;T3_27;T3_36;T3_54;T2_21;T4_26;T4_48;T3_39;T4_29;T4_21;T4_42;T4_65;T3_56;T3_25;T3_34;T4_13;T3_65;T3_23;T3_50;T3_…
Scuba Ordering
T1_7;T1_51;T1_35;T1_54;T1_44;T1_5;T1_49;T1_11;T1_29;T1_52;T1_71;T1_16;T1_73;T1_59;T1_40;T1_58;T1_30;T1_53;T1_56;T1_8;T1_50;T1_25;T1_21;T1_9;T1_24;T1_32;T1_34;T1_12;T1_10;T1_31;T1_18;T1_57;T1_78;T1_72;T1_65;T1_43;T1_63;T1_80;T1_74;T1_36;T2_80;T1_70;T1_37;T1_15;T1_2;T1_23;T1_4;T1_76;T1_13;T1_62;T1_28;T1_33;T1_6;T1_42;T1_48;T1_14;T1_69;T1_60;T1_45;T1_26;T1_46;T1_64;T2_48;T1_17;T2_30;T2_15;T1_27;T2_3…
Wanderlust Ordering
T2_41;T1_71;T1_9;T1_52;T1_21;T1_32;T1_51;T1_44;T1_40;T1_30;T1_5;T2_13;T1_57;T1_54;T1_58;T1_56;T1_8;T1_7;T1_59;T2_3;T2_34;T1_11;T1_34;T1_49;T2_53;T1_29;T1_42;T2_62;T2_80;T1_53;T1_18;T2_15;T1_16;T2_52;T1_10;T2_14;T2_4;T2_12;T2_30;T1_50;T1_31;T2_5;T2_35;T1_25;T2_56;T1_73;T3_13;T2_48;T2_63;T1_12;T2_61;T3_4;T2_17;T1_35;T2_71;T1_36;T1_62;T2_50;T1_23;T3_20;T1_17;T2_26;T1_15;T2_20;T1_74;T1_80;T2_44;T4_62…

## Sheet: qNSC
Monocle Ordering
C75;C133;C121;R3;C113;C61;C124;C112;C104;C125;C126;C127;C57;C123;C135;C131;C79;C110;C65;C43;C139;C72;N18;N19;C36;C111;C140;C42;C59;N8;N5;R2;C83;N20;C119;N14;R4;N13;N9;C109;C132;C69;N25;C120;R1;N2;C44;N24;N15;C99;C64;C85;C50;C35;C29;C2;C16;C70;C115;C39;C77;C49;C63;C8;C26;C117;C4;C128;C71;C137;C95;C15;C20;C18;C91;C12;C102;C136;C106;C97;C86;C32;C90;C38;N11;C107;C5;C60;C9;C76;C130;C103;C134;C53;C37;C…
TSCAN Ordering
C90;C55;C3;C31;C68;C66;C73;C94;C6;C41;IC1;C52;C58;C56;C78;C51;C37;C87;C46;C25;C7;C107;C82;C130;C19;C84;C81;C13;C98;C28;C54;C136;C93;C116;C106;C48;C62;C50;C17;C92;C71;C23;C115;C122;C10;C5;C64;C38;C29;C30;C97;C101;C21;C4;C22;C32;C86;C96;C40;C102;C39;C34;C33;C60;C2;C74;C16;C85;C47;C26;C18;C70;C9;C134;C67;C77;C141;C91;C12;C11;C88;C76;C49;C53;C35;C15;C24;C20;C99;C95;C128;C8;C114;N11;C89;C118;C142;C103…
nocluTSCAN Ordering
C119;N14;N5;R4;C27;C138;C80;N23;N16;C142;N1;N7;N3;C129;N6;N12;N22;N26;N4;N21;C14;C105;C78;C13;C30;C3;IC1;C73;C55;C19;C46;C31;C87;C58;C94;C23;C51;C52;C35;C77;C49;C70;C21;C84;C7;C2;C16;C115;C74;C101;C109;C42;C83;C69;C120;C68;C41;C90;C37;C39;C93;C54;C6;C96;C28;C67;C118;N11;C60;C9;C76;C113;R3;C133;C137;C117;C103;C63;C8;C26;C4;C75;C121;C95;C15;C20;C91;C71;C18;C85;C99;C44;C64;C50;C29;C12;C128;C53;C134;…
marker Ordering
N3;N18;N5;N17;C78;C31;C52;C79;C129;N16;C11;C22;C109;C7;C54;C58;N21;N2;N11;N24;C139;C39;N9;C71;C59;C122;C66;C132;C135;C40;C103;R1;C19;C88;C23;C89;N25;R4;C35;C14;C100;C83;C81;C34;C67;C16;N23;N22;N26;C46;C116;C21;C45;C56;N13;C120;C102;C68;C80;C27;C44;C9;C96;C107;C84;C94;C41;C25;C6;C130;C3;N20;N14;N7;C134;C17;N15;N1;C98;N12;C76;C70;C105;C114;C24;N4;C4;C33;C127;C57;C90;C82;C30;N6;C62;N10;C142;N8;C13;C…
kmeans Ordering
C125;C75;C126;C127;C57;C123;C79;C104;C131;C135;C133;C112;C110;C121;C111;C124;C61;C113;C140;C65;C36;R3;C43;C59;C72;C42;C137;C15;C95;C120;C20;C117;C8;C18;C71;C4;C26;C91;C128;C64;C63;C85;C12;C53;C102;C134;C130;C76;C106;C136;C103;C9;C107;C60;C32;C86;C38;C5;C97;C6;C90;C28;C50;C54;C67;C41;C29;C37;N11;C47;C96;C93;C35;C77;C99;C88;C141;C39;C49;C118;C44;C69;N15;N24;C139;N2;R1;N18;N8;N25;N9;N19;R2;N13;N20;C…
waterfall Ordering
N21;N4;C142;C48;N26;C81;N16;C105;C78;C92;N6;C66;C56;C122;C67;C31;C21;C52;IC1;C70;C141;C7;C118;C28;C88;C6;C16;C47;C84;C5;C9;C32;C38;C54;C60;C107;N11;C96;C93;C68;C37;C41;C90;C49;C2;C115;C77;C39;C35;C74;C44;C101;N9;C132;C109;N13;N14;R4;R2;C83;N5;C69;C29;N25;N24;N8;N2;N20;C59;C50;C76;C86;C97;C99;C106;C103;C12;C64;N15;R1;C120;C85;N19;C91;C36;N18;C140;C42;C111;C135;C79;C72;C110;C65;C43;C139;C20;C102;C1…
Scuba Ordering
N21;N4;N26;N6;C142;N16;C129;N7;N12;N22;C105;C138;C48;N3;N23;C78;C81;C100;C92;C14;N13;C119;C80;C98;C33;N1;N10;C30;N17;C122;C56;C62;C108;C66;C17;C27;C116;C114;C73;C89;C58;C3;C11;C13;C34;C82;C10;C46;C19;C25;C24;N9;C45;C55;C22;C87;C40;R4;C94;C51;C132;C31;C70;C23;C21;C67;C7;C118;IC1;C109;C141;C52;C28;C16;C2;C6;C88;C84;C115;C47;C41;C68;C54;C77;C49;C69;C96;C101;C60;C74;C37;C39;C107;C93;C44;N11;C32;C5;C3…
Wanderlust Ordering
N21;N7;C3;C108;N1;C87;C100;C81;R4;C48;C11;C122;N4;C62;N23;C138;C34;C58;N10;N6;C56;C115;C82;N16;N25;N13;C73;C114;C89;C17;C98;C78;C10;C30;C105;N17;C13;C46;C51;C33;C66;C9;C27;C25;N26;C40;C116;C22;IC1;C142;C77;C14;C80;C94;C35;C7;C28;C119;N2;C6;C86;C41;N3;N12;N22;C19;C93;C129;N18;C31;C135;C75;C141;C54;C21;C24;C109;R2;C39;C44;C118;N19;C5;C92;C32;C101;C83;C45;C70;C52;C132;C42;C59;C68;C38;R1;N24;N14;C96;…
