# Supplementary material for: TSCAN: Pseudo-time reconstruction and evaluation in single-cell RNA-seq analysis
Source: Nucleic Acids Res. 2016 May 13;44(13):e117. doi: 10.1093/nar/gkw430 (PMC4994863; doi:10.1093/nar/gkw430)
Supplement: SUPPLEMENTARY DATA [file supp_gkw430_nar-02567-met-g-2015-File013.xlsx]

## Sheet: README
	This table contains three sheets
	HSMM: Gold standard genes used in HSMM dataset example
	LPS: Gold standard genes used in LPS dataset example
	qNSC: Gold standard genes used in qNSC dataset example

## Sheet: HSMM
Ensembl Name	Gene Name
ENSG00000122180.4	MYOG
ENSG00000111049.3	MYF5
ENSG00000145386.5	CCNA2
ENSG00000157456.3	CCNB2
ENSG00000104738.12	MCM4
ENSG00000109063.9	MYH3
ENSG00000130595.12	TNNT1
ENSG00000140416.15	TPM1
ENSG00000114315.3	HES1
ENSG00000081189.9	MEF2C
ENSG00000170312.11	CDK1
ENSG00000125968.7	ID1
ENSG00000125414.13	MYH2

## Sheet: LPS
	Gene Name
	DAXX
	TGIF1
	CEBPZ
	PPM1B
	FOXN2
	EGR1
	TCF4
	SOCS6
	RELA
	BATF2
	HHEX
	NFKB2
	MXI1
	IRF6
	LHX2
	NMI
	HAT1
	NFE2L2
	SMYD2
	ATF3
	SFPI1
	CITED2
	PLAGL2
	RBL1
	ARID5A
	CEBPB
	E2F5
	SKIL
	MBNL1
	RFX5
	NFKB1
	LMO4
	BCL10
	CREB3
	KLF4
	JUN
	HDAC1
	ARID1A
	PNRC2
	KLF3
	HOPX
	EGR2
	AFF1
	MTF2
	DR1
	MAFK
	MDFIC
	IRF5
	ETV6
	MED21
	RELB
	SERTAD1
	IRF3
	ISG20
	TRIM21
	TRIM34
	FUS
	IRF7
	ELK3
	IRF2
	SAP30
	NFIX
	NFAT5
	IRF8
	DNMT1
	STAT4
	STAT1
	PML
	TCF12
	HMGN3
	NAB2
	LIMD1
	LZTFL1
	TIMELESS
	STAT2
	USP9X
	PA2G4
	XBP1
	REL
	SQSTM1
	IRF1
	MYBBP1A
	SUZ12
	ZFP207
	TRIM25
	STAT5A
	IFI35
	CBX4
	DNMT3A
	PUM2
	ID2
	AHR
	IFRD1
	HIF1A
	ZFP36L1
	FOS
	BATF
	SP100
	KLF6
	SOX4
	IRF4
	JARID2
	SYK
	TOX4
	IRF9
	RB1
	ELF1
	KLF10
	MAFF
	ATF4
	BTG2
	NR4A1
	SP1
	LITAF
	HCLS1
	BBX
	NFKBIZ
	RUNX1
	ETS2
	ABHD16A
	BHLHE40
	KAT2B
	PHLPP1
	TFEC
	TRIM30A

## Sheet: qNSC
Gene Name	Gene Name
Cst3	Hmgn2
Tspan7	Tmsb4x
Slc1a2	Ptma
Slc1a3	Tmsb10
Ppap2b	Stmn1
Gstm1	Eef1a1
Gstm3	H2afz
Atp1a2	1190002F15Rik
Ttyh1	Rps24
Aldoc	Rpl32
Apoe	Rps19
Clu	Hmgb2
Itm2b	Hmgb1
Malat1	Rpl15
Naaa	Mki67
Ptprz1	Rrm2
Ntrk2	Ccnd2
Gja1	Rpl41
Fabp7	Cdca8
Car2	Tuba1b
Pla2g7	Rpl35
Gpm6b	Dctpp1
Ptn	Larp7
Dbi	Snrpg
Qk	Tubb5
Sparcl1	Tpm4
Hepacam	Myef2
Cd81	Hist1h2ao
Glud1	Sox11
Scrg1	Uba52
Mlc1	Dut
Gpm6a	Rpl37a
Id4	Ybx1
Cspg5	Rps11
Mt3	Rpl13a
Sparc	Esco2
Prdx6	Cdk4
Atp1b2	Rbm3
Gnao1	Top2a
Prnp	Rps12
S1pr1	Rpl3
Chst2	2810417H13Rik
Notch2	Rfc4
Hopx	Nop58
Luzp2	Alyref
Ckb	Rps5
Timp3	Rps26
Tmem47	Mfap2
Tnc	Rps20
Mt1	Lsm5
Slco1c1	Tpt1
Prdx6b	Mcm7
Gabrb1	Pcbp1
Sox9	Cct7
Ramp1	Rps9
Ntsr2	Ranbp1
Cd63	Nmral1
Syne1	Set
Cd9	Wdr89
Ahcyl1	Ckap2l
Fam213a	Smc2
Gpr37l1	Incenp
Aldoart1	Rplp2-ps1
Gldc	Eef2
Calcrl	Hnrnpa1
Nrcam	Fam64a
Custom_eCFP1_gene	Rpl22
Cmtm5	Rps3
Slc39a12	Tubb3
Hspa2	E030024N20Rik
Lama2	Rpl14
Entpd2	Rrm1
Aldoa	Rpsa
Cyp1b1	Spc25
Omg	Hells
Acsl6	Ccna2
Pla2g16	Rps6
Pdcd4	Oaz1
Nrxn1	Ckap2
Gstm5	Cenpw
Smpdl3a	Pabpc1
Axl	Rplp2
Slc6a1	Dtymk
Fxyd1	Rplp0
Slc4a4	Rpl23
Agt	Rpl23a
Fut8	Frmd4b
Grm3	Nfib
2610017I09Rik	Coro1c
Neat1	Pbk
Synj2bp	Rpl39
Kcnj10	Erh
Mfge8	Atpif1
S100a1	Hist1h1c
Cpne8	Rps16
Npas3	Lig1
S100a16	Rps17
Sowaha	Cenpp
Fam20a	Brd3
Acsl3	Rpl31-ps12
Prex2	Gins2
Arhgap5	Cks1b
Eps15	Slc24a5
A630089N07Rik	Ppia
Dkk3	Rpl26
Tmod2	Tuba4a
Icosl	Rpl27
Acot11	Hnrnpab
Nkain4	Rps14
Lmbrd1	Nfix
Cd302	Rps7
Jag1	Rpl19
Lsamp	Rpl6
Sdc4	Ezh2
Dclk1	Anp32b
Cpe	2810025M15Rik
Dtna	Rpl37
Lgr4	Fkbp3
Nwd1	Ier5
Btg1	Kif23
Sat1	Dtl
Cntnap2	Rnaseh2c
Scd2	Dynlt1a
Slc14a1	Gpd1
Cldn10	Cenpe
Fbxl3	Fnbp1l
Ctnnd2	Snhg5
C030018K13Rik	Cenpm
Arglu1	Snrpe
Lcat	Snrpd1
Pcdh10	Rps3a1
Spry2	Rpl18a
Ndrg2	Naa38
Scg3	Serf1
Ass1	Elavl4
Tmem176b	Nusap1
Ddah1	Cenpk
Cav2	Pcna
Appl2	Snrpb
Camk2d	Cbx5
Ctsb	Marcks
Fam107a	Hist1h1b
Aqp4	Tuba1c
Ppargc1a	Insm1
Grk4	Ccnb1
Creg1	Trim7
Nme7	Dnmt1
Tmem9b	Ints7
Syt11	Bcl2l12
Ptp4a3	Uhrf1
D14Abb1e	Rpl9
4930480K15Rik	Tsnax
Macf1	C330027C09Rik
Bhlhe41	Neil3
Serpine2	1810009A15Rik
Kcna2	Ncl
Zfp71-rs1	Klhl7
Cyp2j9	Hnrnpd
Thbs4	Commd3
Bcl2	Rps15
S100a6	Mad2l1
Sirpa	Sf3b2
Kcnq1ot1	Ran
Slc20a2	Hist1h1e
Eps8	Vrk1
Adcyap1r1	Rps15a-ps6
Slc27a1	Prdx4
Ldhb	Ipo11
Ufl1	Calm2
Gria2	Hist1h2ag
Mgll	Eif4h
Dus3l	Ddx21
Id3	Rbbp4
Pbxip1	Cmc2
Sfxn1	Lrrcc1
Fam13c	Hmgb3
4930511M06Rik	Snhg6
Kcnj16	Snrpd2
R3hdm4	Sgol1
Plxnb1	Rpl4
Htra1	Fxyd6
Hes1	Apex1
Tmem170	Rps8
2310022B05Rik	Adss
Ctla2a	Ythdf2
A430107P09Rik	Rad51
Irf3	Mis18bp1
Msi2	Cenpq
Tmem100	Ssrp1
Slc24a6	Hn1
Slc25a18	Snrnp27
Frzb	Ndrg3
Cdh4	Cox7c
Abca8a	2700094K13Rik
Rgcc	Eif3f
Leng8	Ptp4a2
BC033916	Rad23a
4933409K07Rik	Mrpl30
Pde4b	Psmd14
Selm	Mcm6
Glul	Fen1
Ntm	Smc6
Rbm20	Mcm5
Acadl	Bex2
Glrx2	Sumo2
Mras	Topbp1
Acsbg1	Cfdp1
D830030K20Rik	Haus1
Mr1	Ddx39b
Ocrl	Syncrip
Bmyc	Dpy30
Mtx3	Haus4
Kdm3a	Nap1l1
Prss23	Alyref2
Hist1h2bc	Gnb2l1
Gatm	Rps15a-ps4
Gaa	Fam60a
Emc1	Psmd7
4930470H14Rik	Nasp
Rc3h2	Elavl2
Slc35e2	Smarcc1
Itm2c	Rp9
Lxn	Mrps12
Pfkfb2	Smc4
Fam118a	Tmem55b
D630033O11Rik	Anapc13
Cpne2	Arpc5
Tmem50a	Hnrnpa3
Il18	Ddx39
Cdh11	Snrpb2
Pdpn	Cdca3
Ccdc30	Pdia6
Itih3	H3f3b
Acadvl	Anapc15
Ptplad1	Hdgfrp3
Mccc2	Rad51ap1
Armcx3	Nup54
Mageb16-ps1	Tex30
Cdr1	Rps10
Fmn2	Ncaph
Dad1	Ncapd2
Kctd4	Kif4
Ctdspl	Rpl8
Prodh	Btf3
Znrf3	Shcbp1
Bcan	Eif1ax
Lyn	Dym
5031426D15Rik	Zfp367
Vimp	Ywhaq
Gpr98	Nudcd1
Itpr2	Prdx2
Igsf11	Trim59
Dynlt1c	Cisd2
Clk1	Racgap1
Tmcc3	Tacc3
Sc4mol	Timm50
Mmd2	Eef1b2
Ctsl	Rpl22l1
Ddx17	Rfc3
F3	5830418K08Rik
Acad9	Actg1
Sox2ot	Lyar
Vmn1r58	Pin1-ps1
Atp8a1	Nme1
Oat	Iqgap1
D830005E20Rik	Rpl13
Maml2	Aurka
4921508A21Rik	Dpysl3
Rasa2	Orc6
Gucy1a2	S100a11
Ddhd1	Supt16
Tppp3	Casc5
Sptbn1	Dek
Gpc5	Cdk2
Tpp1	Gadd45g
Atp6v0c-ps2	1700037H04Rik
Slc9a3r1	Psrc1
Atp2b1	Rps18
Zfp36l2	Syce2
Tcn2	Rpl35a
Slc35d1	Ndufs6
Fgfr2	Cdca2
Slc15a2	Smarce1
Srsf5	Api5
Cds2	Rplp1
Tsc22d3	Knstrn
Tacc1	Eif4a1
Gpld1	Armc10
Dennd1a	Hmgn1
Wars2	Hnrnpk
Phyhipl	Vps37b
Jam3	Smim4
Snx14	Stip1
Mpzl1	Rpl31
Ptprs	H2afv
Pcdh9	Ube2l3
Mkl2	Gtf2h5
Cnp	Wee1
Pygb	Phf6
Manea	Hist1h2ac
Arhgef26	Cmc1
Gjc3	Arl2bp
Atp2c1	Bub1b
Cxcl14	Anln
Pde8b	Lsm2
Megf10	Ppp1r14b
Tom1l1	Hax1
D4Wsu53e	Mrpl13
A130077B15Rik	Ccdc18
St6galnac5	Ube2s
Sel1l	Pdia3
A730017L22Rik	Rpl24
4930402H24Rik	Mfap4
E330013P04Rik	Rdx
AI314180	Rpl34
Mcc	Mis18a
Sfxn5	Tcf19
Tril	Cdk2ap1
Hrsp12	Ube2d2a
Prkcdbp	Odc1
Slc38a6	Shfm1
Cables1	Aurkb
Cml1	Tra2b
Tnfrsf10b	Grk6
Stxbp3a	Rps13
Ppp1r12b	Mxd3
Blzf1	Pbdc1
Nacc2	Rpl10a
Armc1	1700123O20Rik
Sbds	Zbed3
Dnajc6	Commd1
Dlgap1	Sumo3
Gabbr1	Cdkn3
Tcta	Exosc8
Abca8b	Zfp62
Zfp277	Eif2s2
Rfx4	Hnrnph1
Tapbp	Rbm8a
Mterfd2	Rnaseh2b
Sfxn4	Nono
Echdc1	Ncapg2
Decr2	Ctnnb1
Asrgl1	Ppil2
Rab1	Fignl1
D130020L05Rik	Rangap1
Cadm2	Galnt2
Fads1	Tpx2
Rtn3	Parp1
Bicd2	Tmpo
Klhdc8b	Spag5
2310010M20Rik	Cdk1
Pcsk6	Ptp4a1
Lpin1	Uchl1
Phgdh	Top1
Ncan	Pold2
Sybu	Dnajc9
Ccdc80	Minos1
Gnas	Hsp90ab1
Son	Srsf3
Rab40b	Mapre1
Rsph9	Fbl
Timp2	Acp1
Ak1	Rps25
A630072M18Rik	Rpl5
Snrk	Psma1
Sdf2	Tyms-ps
Ank2	Dhx15
Plekhb1	Rps2
Nr2e1	Zeb2
Plcd4	Gtf2a2
Tcf7l2	Banf1
Ston2	3010026O09Rik
Cd300a	Bzw1
Magi3	Hat1
Wdr7	Katna1
Kif1b	Ilf2
Slc39a1	Rps27l
Riiad1	Cks2
Jmjd1c	Rpa1
Mgst1	Mrpl47
Cthrc1	Lsm3
Kbtbd3	Mcm4
Fahd2a	Khdrbs1
Nanog	Tk1
Zmym6	Ptms
Med13	Ttc3
E130102H24Rik	Nfia
Flot1	G3bp1
Pon2	H3f3a
Fkbp9	Coa3
Etohd2	Btg2
Rab18	Hnrnpf
Ppp2r2b	Cct8
Tmbim6	Rpl21
Fam160b2	Cycs
Clstn2	Btf3l4
Lamp1	Txn1
Pou3f3	Msh2
B2m	Rnps1
Zscan26	Mrpl28
Garem	Sox4
Msrb2	Serbp1
Tprkb	Nde1
Rab34	Qser1
Ssu72	Pfdn4
Ngef	Terf1
Cyp2d22	2700029M09Rik
Lpar1	Aspm
Ednrb	Rqcd1
Herpud2	Polr2k
P4ha1	Matr3
Pnpla6	Rpl34-ps1
Kif1a	Gdpd1
Slitrk2	Exosc9
Fgfr1	Rpl36a
Per3	Cenpf
Rasgrp1	Tmem254c
Ggact	Tdp1
Tspan18	Kpna3
Asb3	R3hdm1
4930579G24Rik	Txndc16
Katnal1	Gas5
Ctsf	Amer2
Rcn2	Tcf4
Tbcel	Mrpl34
Rchy1	Tulp4
S100a13	Akip1
Unc13b	Eif3g
Fbxl5	Igfbpl1
Elmod3	Marcksl1
Slc23a2	Wtap
Scd3	Emx1
Ncam2	Sdhc
Yipf4	Tpm3
Tiparp	Ppp1r8
Ifnar1	Psmd2
Gpc6	Rpl30
Dbx2	Aaas
Psap	Cbx1
Pcyt2	Tcp1
Ranbp3l	Akr1b3
Dnajc18	Hist1h3f
Klhl5	Psmd12
Syde2	Ncaph2
Ralgapb	Ganab
Flad1	Syn2
Rnf20	Cenpc1
Tcp11l2	Trnt1
Sec62	Wdr67
Sox2	Hdgf
Scai	Psip1
Cox10	Psma7
Pld1	Trim28
Lrrn1	Dhx9
Atrn	Cep170
2310044G17Rik	Hspa4
Eva1a	Tubg1
Tspan15	Ska2
Cyb5d2	Cdca4
Slc1a4	Msto1
Nadkd1	Nup37
Dpy19l3	Mdh2
Sort1	U2af2
Dhrs7	Maged1
Uevld	Rpl12
Sypl	Pcif1
Nfu1	Eif3d
Clasp2	Srp19
1110008F13Rik	Arhgef2
Cdk13	3110039M20Rik
Islr	Nbn
Clcn3	Enc1
Fundc1	Rpl10
Colec12	Kdm3b
Nr3c1	Eif3a
Dhdh	Hmga1-rs1
Slc7a4	Sugp1
Rnf34	Zfp637
Slc25a12	Znhit1
Letm2	Etfa
Dio2	Rps27a
Zbtb4	Gtf2h2
Maob	Nudt14
A830082K12Rik	Gpn1
Idh1	Hnrnpm
Ppp2r5a	Thumpd1
Ripply3	Kdm1b
Tpra1	Ss18
Tfe3	Nabp2
Mrp63	Cald1
Cav1	Cplx2
Dmtf1	Snrpf
Flcn	Tmem160
Itgb5	Mtpn
Tjp2	Eny2
Hexb	Psmc6
Ptpra	R3hdm2
Canx	Smc1a
Cyr61	Strbp
Uty	Polr2j
Mmd	Nras
Acadm	9430037G07Rik
D330041H03Rik	4930503E24Rik
Bckdhb	2700099C18Rik
Naa16	Smarca5
4833427F10Rik	Sdc3
Fam63b	Nsa2
2300009A05Rik	Cep95
Prdx1	BC056474
Tmed7	Ddx1
Arsb	Spg11
Arl13b	Mettl9
Slc30a1	Mycn
Eci1	Hnrnph2
Pitpnc1	Rab12
Npdc1	Tsn
Pik3ip1	Dnajc8
9530026F06Rik	Fmr1
Pxmp2	Rpl11
Tlr3	Cdkn2c
Fam108b	Rufy3
Tusc3	Rfk
Aplp2	Vps28
Rnf182	Lsm12
Akt2	Tcf20
Degs1	Wdr35
0610031J06Rik	Atp5a1
Lipi	Pdhx
Gfap	Lima1
Cib1	Glrx3
Kbtbd11	Chchd6
Rab30	Mtch2
Wdr85	Syne2
Pmm1	Naa10
Bcl6	Txnl4a
Sorbs3	Hspa14
Tcf25	Cdc20
Tst	Pds5b
Crot	Eif3l
Casc4	Dnaja2
Magt1	Kif15
Stox2	Cdca7
Tspan3	Atp5g2
Olfml1	Mcm3
Map6	Ahsa2
Cbr3	Cenpn
Jmy	Ppm1g
Neo1	Imp4
Emp2	Xpo1
Kcnk2	Nxf1
Man2a2	Csl
Lrrc8a	Usp1
Abcc5	Swi5
Ogt	Chchd1
Dcaf6	Kif22
Mapk10	Ngfrap1
1810013L24Rik	Eif5a
Araf	Kpnb1
Atxn2	Psmc3ip
Zfp799	Fra10ac1
Vps33a	Ncapd3
Insr	Bclaf1
Galnt16	Cdc25c
Trmt1l	Haus3
Tm2d1	Cdc42se2
Ctsd	Sars
Sgip1	Lonp1
Trappc9	Tcf12
Nckap5	Tnfaip1
Tpp2	Mllt3
Rbm28	Dynlt1f
Sash1	Lage3
Gcc2	Tmem177
Yipf6	Mrps5
Cbs	Cebpg
Ktn1	Rpl7
Pikfyve	Sae1
Eya1	Arpp19
Tspan5	Nhp2
Fam86	Baz1b
1810037I17Rik	Zfp955a
Lhfp	Arrdc3
Clmn	Snhg1
Fos	Slc35a1
Gdi1	G3bp2
Pfkm	Trim35
Churc1	Kif11
Gpx8	Ptges3
Tmem59l	Ctdspl2
B3gnt1	Emg1
Mid1ip1	Cul2
Tbk1	Birc5
Spire1	Dck
Nxt2	Hnrpdl
Zfp488	Hp1bp3
Plp1	Golt1b
Atraid	Eomes
Gabarapl1	Cog2
Rnf13	Dynlt1b
Itgb1bp1	Vbp1
Taf9b	Snx22
Amotl1	Acat3
Pnpla8	Prpf38a
Tmem135	Rbmxl1
Ikzf2	Rpl28
Ttc14	Gdi2
Usp8	Ifitm2
Smim8	Cyp39a1
Tpst2	Prickle3
Trim2	Deb1
Ubxn4	Cdc42
Camk2a	Zmiz1
Nfx1	Hsp90aa1
Hsd17b11	Depdc1a
2900052N01Rik	Kars
Trip11	Hmgn5
Cyp20a1	Lsm4
Epc2	Rbmx
Plxna3	Akr1a1
Supt7l	Rab11b
Cxcr2	Fam103a1
Usp2	Nutf2
Zmynd8	Slbp
Kdsr	Echs1
Atp6v0e	Gins1
Ndufc2	Sephs2
Klhl24	AY358078
Alg6	Eef1g
Echdc2	Rps27
Paip2b	Ivns1abp
Cox4i1	Wdr70
Dirc2	Tardbp
Usp35	Flna
Tnfsf12	Ccdc34
Tmem251	Atp5b
Vps13b	Lancl2
Zfp740	Nfyc
Ccdc62	Eif3i
Iqsec1	Usp10
Vmn1r65	Zfp386
2900097C17Rik	Psma5
Mfap3l	Prc1
Dennd2a	Actl6a
Calm1	Fbxo5
Ppp1r3c	Hspa5
Tvp23b	Rbm18
Plekhg1	Pafah1b3
Ergic3	Ubb
Ints6	Gas2l3
Bmpr1a	Twsg1
Sidt2	Zkscan1
A630020A06	Bzw2
Agrn	Nedd4
Cd38	Wdr76
Nelfb	Rpp21
Sra1	Snw1
Tmem70	Rps4x
Nek6	Mrps11
Slc38a1	Ankmy2
Ugp2	Bcl11a
Dazap2	Srsf10
2810006K23Rik	Tdp2
Tnks2	Mrps18c
Nbr1	Spc24
Wipf3	Znrd1
5730455P16Rik	Nubp1
1700128F08Rik	Mphosph8
Tmem194b	Bccip
Dnahc7b	Myo9a
Psat1	2610301B20Rik
Psmb10	Supt5
Gstp2	Eif3h
Ebpl	Rbmx2
Sec16a	Tceb1
Pnpla7	Tyms
Sc5d	Sun1
6720401G13Rik	Rnf114
Phactr3	Tmem38a
Arcn1	Zfp763
Gstk1	Abcf2
Atpaf2	Rpl36
Rasip1	Ppdpf
Nptn	Hnrnpu
Uqcrc1	Srp9
9330159F19Rik	Ncoa4
Tmem158	Cenpa
Sh3gl2	Lsm7
Nrbp2	Tmem97
Oaf	Zfp944
Fam210b	Tctex1d2
Atp6v0c	Zbtb41
Ankzf1	Bud31
Mbtd1	6720489N17Rik
Reep3	Senp8
Lrrc1	Atox1
Dmd	Tcerg1
Trim9	Lin9
Xrcc4	Ube3a
Ankle2	Arf1
Kctd1	Shmt2
Uggt2	Ssna1
Xkrx	Polr2f
Usp33	Psma2
Rap1a	Nup107
Slc22a4	Rad18
Pawr	Bub3
Dcaf17	Trp53
Grhl1	Tmem254b
Car5b	Nup205
Tk2	Rpl10l
Acss1	Abl1
Dstyk	Psmd10
Bbip1	Smc3
1700029J07Rik	Taf1d
Lonrf3	Snrpc
Sh2b1	Tnpo3
Mapk4	Ndufa5
Necap2	Ube2d3
Bmpr1b	Rfc5
Sgce	Vti1b
Polr3gl	Ykt6
Lcmt1	Polr3k
Gas1	Igsf8
Dclre1c	Ddx50
Ifngr1	Tspo
Idua	Siva1
Mro	Nsmce1
Txndc15	Paics
Ampd3	Tmem161b
Adcy1	Smg6
2610005L07Rik	Mkln1
Dcaf13	Snrpd3
Klf15	Brd8
2210039B01Rik	Sh3bgrl
Ndufa4l2	Prmt5
Pex6	Mina
Zbtb26	2410006H16Rik
1110046J04Rik	Def8
Gskip	Lars2
Lpp	Psmc1
Os9	2015-09-03
Tm9sf4	Npm1
4932438A13Rik	Wdr26
Akap6	Asf1a
Cln3	Eif4a3
Rabgap1l	Sass6
Vps37a	Nap1l4
Fam171b	Flot2
E330023G01Rik	Setd8
Crls1	Sec61g
Pnpt1	Ndufa6
Sec24b	Trappc2
Caskin1	Txnrd1
Lphn3	2700049A03Rik
2015-09-04	Srsf9
4932411N23Rik	Ap1m1
Ctsa	Psmd11
Cxx1c	Ankrd40
Akr1b10	2610316D01Rik
Dpp7	Cdkn2d
Cacng5	2015-09-11
Lrp4	Cuedc2
Nap1l5	Hypk
Prkce	Ndufc1
Pdf	Eftud2
Arx	Tomm22
Cog3	Cenpv
Anxa7	Csde1
Tlcd2	Eif3e
Lrig1	Cfl2
Rdh18-ps	Acat1
Mtdh	1110038B12Rik
Eif2s3y	Ddb1
Xrcc5	Zfp422
Soat1	Zfp326
Arhgap1	Ppib
2015-09-15	Ccdc41
Mettl15	Arfgap2
Sco1	Mdk
Efha2	1810022K09Rik
Fktn	Oxsr1
Fam131a	Rcc2
Ssr3	Ube2i
Polr1b	Ppp1r7
Tmco1	Cdk5rap3
Idi1	Ece2
Gpx4	Glod4
Clip4	Gspt1
Sgsm1	Ccdc174
Dcaf11	Uqcrh
Bai3	Usp37
Dnpep	Pfn1
Slc13a5	Hnrnpr
Zfp280c	Ehmt1
Nav2	Stx6
Peli2	Zmiz2
Cyba	Pebp1
Cbfa2t2	Lin7c
Nme3	Ppox
Itsn1	Ankrd46
Eno1	Zwilch
BC018242	Nop10
Slc7a10	Tsen34
6720456H20Rik	Fkbp1a
Impact	Fkbp2
Gsta4	Anapc4
Cmtm3	Tmem57
Unc119	Rbm4
Usp21	Mrpl14
Alkbh7	Tcof1
Slc35a4	Dbn1
Ppm1k	Cnot6
Scara3	Pcnp
Taok3	Dcakd
Etv5	Nudt5
Chd2	Kxd1
Aar2	Dda1
Tmcc1	Cebpz
Nip7	Rfc1
Dag1	Emc4
Herc3	Actb
Plk2	Dcun1d1
Mier1	Cxcr4
Rnf149	Kpna2
Akap8	Acin1
Fezf2	Rbm10
Scamp1	Hspb11
2010015L04Rik	Polr2m
Tmem245	Pnn
Traf3	Fam162a
Acot2	Mrpl49
Scp2	Klhl13
Klc1	1110004F10Rik
Paqr6	Rpl27a
Jakmip1	Eif1a
Rmdn1	Pole3
Dscaml1	Bora
Epha5	Fus
4933408N05Rik	Uqcrc2
G6pc3	Ipw
Gnaq	Kdm2b
Gpt2	Cep19
Prorsd1	Cdkn2aipnl
Snhg3	Pwp1
Gusb	Mrps10
Cops7a	Rfwd3
Sgpp1	Ccng2
Fam76a	Sod2
Prickle2	Nosip
Snhg11	Zfp808
2610507I01Rik	Samd8
Zfpm2	Zbtb38
Rps6kb1	Hint1
Tspan12	Rimklb
Cadm1	Psmb7
Rabac1	Tbpl1
Zfp869	Trappc6b
Emx2os	Atf4
Uckl1	Mrpl36
Mut	Naca
Syt7	Mif
Ppm1b	Rbm12b2
Ifngr2	Dhx32
Pgk1	Ipo5
Ctso	Nbl1
Crebrf	Nelfa
Pxmp4	Vrk3
1500015O10Rik	Bag1
Zzef1	Ddx52
Tmem59	Leo1
Tex2	Sel1l3
Tspan9	Myh10
Scaf11	Men1
Zfp951	Hnrnph3
Plin3	Tomm34
Mfap1a	Ndufa7
Rftn2	Slain2
Tceal1	Ost4
Tmem5	Tcea1
4833422C13Rik	U2af1
Ncdn	Ict1
Polr3f	Trim44
Tigit	Nup153
Nlgn1	Slc35c2
Pcm1	Cmpk1
Ythdf3	Fcf1
Eif2b1	Psmb2
Arap2	Pex3
Spcs2	Poldip3
Agpat6	Coq7
Derl1	Psmb3
Adck4	Cox5b
Lman2	Bloc1s2a
Zufsp	2410015M20Rik
Thrsp	Slc7a5
Pter	Slc35b2
Arfip1	Sugp2
Mpp6	Manf
Slc22a17	Park7
Gphn	Umps
Tmem144	Arpc2
Tmco3	Rfc2
Tmem126a	Flii
Abat	Ptpn11
Parp4	Lta4h
Avl9	Ints10
Pnmal2	Cript
Lef1	Mrps28
Fbxw11	Dynll1
Fam49a	Rbm42
Apobec3	Ccp110
Rin2	Smarca4
Mertk	Dnajb9
Stard13	Pcbp2
Rab7	Alas1
Cd320	Unkl
Rbm4b	Anp32e
Hba-a1	Uba2
4933427D14Rik	Ciao1
Grin2b	Rap1b
Golph3l	Rpa3
Sema5b	Anapc2
Dvl1	Nuf2
Thap7	Eif2a
Trim36	Ccdc124
Ttc5	Ap1g1
Tnrc6a	Aimp1
Tyw5	Snrnp25
Fstl5	Dnttip2
Mcl1	Gpcpd1
Stam	Cmtm2a
Snx32	Rpl7a
2810407C02Rik	Stoml2
Asah1	Snhg12
Atp11a	Rnf4
Tti1	Cbx3
Lrp6	Asnsd1
Synj1	Sar1a
Tbc1d14	Polr2i
2810474O19Rik	Cmss1
Syngr1	1110038F14Rik
Cpped1	Meaf6
Spred1	Tbca
Fam120c	Ppp2cb
Ncoa7	Sgta
Mxi1	Tmed4
Gjb6	Rhno1
Fdft1	Mapk7
Bcar3	Cops6
Idh3b	1110001A16Rik
Phactr1	Orc3
Rn45s	Gpsm2
Surf4	Nsmce2
Fam213b	Mbd3
Trim12c	Bnip3l
Prelp	Mtx2
Amd2	Fbln1
Nrp1	Hdgfrp2
Xab2	Casp2
Enpp2	Timm10
Emc3	Nudt21
Dcaf7	Nedd1
Ppp1r12a	Znhit6
Aplp1	Fbxo42
Tsen15	Psma4
Grina	Tars
Rab10	Bri3
Jak1	H2afy
Tmem66	Hsph1
Osbpl1a	Dnajb6
Fgd6	Anapc5
Bcap31	Dnajc5
A330069E16Rik	0610009B22Rik
Ssh3	Sms
Ephb1	Srm
Ptdss2	Hdac2
Glt8d1	Use1
Pi4ka	Phb2
Tmem131	Snrnp200
Efcab14	Blvra
Cnot2	Ppat
Dnttip1	Rala
Arhgap44	Sdhd
Kdelc2	Copg1
Aimp2	Cenpb
Nkiras1	Ebna1bp2
Camta2	Fyttd1
Enpp5	Cse1l
Kcnb1	Mrpl16
Zfp617	Setd5
Adcy2	Grcc10
Sfrs18	Txnip
Frmd4a	Paip2
Cdh2	Gpaa1
Gna13	0610010K14Rik
Raver2	Srrt
Zcchc18	Rbm14
Egln2	Map2
Asb13	Nsg2
Vcam1	Cst3
	Tspan7
	Slc1a2
	Slc1a3
	Ppap2b
	Gstm1
	Gstm3
	Atp1a2
	Ttyh1
	Aldoc
	Apoe
	Clu
	Itm2b
	Malat1
	Naaa
	Ptprz1
	Ntrk2
	Gja1
	Fabp7
	Car2
	Pla2g7
	Gpm6b
	Ptn
	Dbi
	Qk
	Sparcl1
	Hepacam
	Cd81
	Glud1
	Scrg1
	Mlc1
	Gpm6a
	Id4
	Cspg5
	Mt3
	Sparc
	Prdx6
	Atp1b2
	Gnao1
	Prnp
	S1pr1
	Chst2
	Notch2
	Hopx
	Luzp2
	Ckb
	Timp3
	Tmem47
	Tnc
	Mt1
	Slco1c1
	Prdx6b
	Gabrb1
	Sox9
	Ramp1
	Ntsr2
	Cd63
	Syne1
	Cd9
	Ahcyl1
	Fam213a
	Gpr37l1
	Aldoart1
	Gldc
	Calcrl
	Nrcam
	Custom_eCFP1_gene
	Cmtm5
	Slc39a12
	Hspa2
	Lama2
	Entpd2
	Aldoa
	Cyp1b1
	Omg
	Acsl6
	Pla2g16
	Pdcd4
	Nrxn1
	Gstm5
	Smpdl3a
	Axl
	Slc6a1
	Fxyd1
	Slc4a4
	Agt
	Fut8
	Grm3
	2610017I09Rik
	Neat1
	Synj2bp
	Kcnj10
	Mfge8
	S100a1
	Cpne8
	Npas3
	S100a16
	Sowaha
	Fam20a
	Acsl3
	Prex2
	Arhgap5
	Eps15
	A630089N07Rik
	Dkk3
	Tmod2
	Icosl
	Acot11
	Nkain4
	Lmbrd1
	Cd302
	Jag1
	Lsamp
	Sdc4
	Dclk1
	Cpe
	Dtna
	Lgr4
	Nwd1
	Btg1
	Sat1
	Cntnap2
	Scd2
	Slc14a1
	Cldn10
	Fbxl3
	Ctnnd2
	C030018K13Rik
	Arglu1
	Lcat
	Pcdh10
	Spry2
	Ndrg2
	Scg3
	Ass1
	Tmem176b
	Ddah1
	Cav2
	Appl2
	Camk2d
	Ctsb
	Fam107a
	Aqp4
	Ppargc1a
	Grk4
	Creg1
	Nme7
	Tmem9b
	Syt11
	Ptp4a3
	D14Abb1e
	4930480K15Rik
	Macf1
	Bhlhe41
	Serpine2
	Kcna2
	Zfp71-rs1
	Cyp2j9
	Thbs4
	Bcl2
	S100a6
	Sirpa
	Kcnq1ot1
	Slc20a2
	Eps8
	Adcyap1r1
	Slc27a1
	Ldhb
	Ufl1
	Gria2
	Mgll
	Dus3l
	Id3
	Pbxip1
	Sfxn1
	Fam13c
	4930511M06Rik
	Kcnj16
	R3hdm4
	Plxnb1
	Htra1
	Hes1
	Tmem170
	2310022B05Rik
	Ctla2a
	A430107P09Rik
	Irf3
	Msi2
	Tmem100
	Slc24a6
	Slc25a18
	Frzb
	Cdh4
	Abca8a
	Rgcc
	Leng8
	BC033916
	4933409K07Rik
	Pde4b
	Selm
	Glul
	Ntm
	Rbm20
	Acadl
	Glrx2
	Mras
	Acsbg1
	D830030K20Rik
	Mr1
	Ocrl
	Bmyc
	Mtx3
	Kdm3a
	Prss23
	Hist1h2bc
	Gatm
	Gaa
	Emc1
	4930470H14Rik
	Rc3h2
	Slc35e2
	Itm2c
	Lxn
	Pfkfb2
	Fam118a
	D630033O11Rik
	Cpne2
	Tmem50a
	Il18
	Cdh11
	Pdpn
	Ccdc30
	Itih3
	Acadvl
	Ptplad1
	Mccc2
	Armcx3
	Mageb16-ps1
	Cdr1
	Fmn2
	Dad1
	Kctd4
	Ctdspl
	Prodh
	Znrf3
	Bcan
	Lyn
	5031426D15Rik
	Vimp
	Gpr98
	Itpr2
	Igsf11
	Dynlt1c
	Clk1
	Tmcc3
	Sc4mol
	Mmd2
	Ctsl
	Ddx17
	F3
	Acad9
	Sox2ot
	Vmn1r58
	Atp8a1
	Oat
	D830005E20Rik
	Maml2
	4921508A21Rik
	Rasa2
	Gucy1a2
	Ddhd1
	Tppp3
	Sptbn1
	Gpc5
	Tpp1
	Atp6v0c-ps2
	Slc9a3r1
	Atp2b1
	Zfp36l2
	Tcn2
	Slc35d1
	Fgfr2
	Slc15a2
	Srsf5
	Cds2
	Tsc22d3
	Tacc1
	Gpld1
	Dennd1a
	Wars2
	Phyhipl
	Jam3
	Snx14
	Mpzl1
	Ptprs
	Pcdh9
	Mkl2
	Cnp
	Pygb
	Manea
	Arhgef26
	Gjc3
	Atp2c1
	Cxcl14
	Pde8b
	Megf10
	Tom1l1
	D4Wsu53e
	A130077B15Rik
	St6galnac5
	Sel1l
	A730017L22Rik
	4930402H24Rik
	E330013P04Rik
	AI314180
	Mcc
	Sfxn5
	Tril
	Hrsp12
	Prkcdbp
	Slc38a6
	Cables1
	Cml1
	Tnfrsf10b
	Stxbp3a
	Ppp1r12b
	Blzf1
	Nacc2
	Armc1
	Sbds
	Dnajc6
	Dlgap1
	Gabbr1
	Tcta
	Abca8b
	Zfp277
	Rfx4
	Tapbp
	Mterfd2
	Sfxn4
	Echdc1
	Decr2
	Asrgl1
	Rab1
	D130020L05Rik
	Cadm2
	Fads1
	Rtn3
	Bicd2
	Klhdc8b
	2310010M20Rik
	Pcsk6
	Lpin1
	Phgdh
	Ncan
	Sybu
	Ccdc80
	Gnas
	Son
	Rab40b
	Rsph9
	Timp2
	Ak1
	A630072M18Rik
	Snrk
	Sdf2
	Ank2
	Plekhb1
	Nr2e1
	Plcd4
	Tcf7l2
	Ston2
	Cd300a
	Magi3
	Wdr7
	Kif1b
	Slc39a1
	Riiad1
	Jmjd1c
	Mgst1
	Cthrc1
	Kbtbd3
	Fahd2a
	Nanog
	Zmym6
	Med13
	E130102H24Rik
	Flot1
	Pon2
	Fkbp9
	Etohd2
	Rab18
	Ppp2r2b
	Tmbim6
	Fam160b2
	Clstn2
	Lamp1
	Pou3f3
	B2m
	Zscan26
	Garem
	Msrb2
	Tprkb
	Rab34
	Ssu72
	Ngef
	Cyp2d22
	Lpar1
	Ednrb
	Herpud2
	P4ha1
	Pnpla6
	Kif1a
	Slitrk2
	Fgfr1
	Per3
	Rasgrp1
	Ggact
	Tspan18
	Asb3
	4930579G24Rik
	Katnal1
	Ctsf
	Rcn2
	Tbcel
	Rchy1
	S100a13
	Unc13b
	Fbxl5
	Elmod3
	Slc23a2
	Scd3
	Ncam2
	Yipf4
	Tiparp
	Ifnar1
	Gpc6
	Dbx2
	Psap
	Pcyt2
	Ranbp3l
	Dnajc18
	Klhl5
	Syde2
	Ralgapb
	Flad1
	Rnf20
	Tcp11l2
	Sec62
	Sox2
	Scai
	Cox10
	Pld1
	Lrrn1
	Atrn
	2310044G17Rik
	Eva1a
	Tspan15
	Cyb5d2
	Slc1a4
	Nadkd1
	Dpy19l3
	Sort1
	Dhrs7
	Uevld
	Sypl
	Nfu1
	Clasp2
	1110008F13Rik
	Cdk13
	Islr
	Clcn3
	Fundc1
	Colec12
	Nr3c1
	Dhdh
	Slc7a4
	Rnf34
	Slc25a12
	Letm2
	Dio2
	Zbtb4
	Maob
	A830082K12Rik
	Idh1
	Ppp2r5a
	Ripply3
	Tpra1
	Tfe3
	Mrp63
	Cav1
	Dmtf1
	Flcn
	Itgb5
	Tjp2
	Hexb
	Ptpra
	Canx
	Cyr61
	Uty
	Mmd
	Acadm
	D330041H03Rik
	Bckdhb
	Naa16
	4833427F10Rik
	Fam63b
	2300009A05Rik
	Prdx1
	Tmed7
	Arsb
	Arl13b
	Slc30a1
	Eci1
	Pitpnc1
	Npdc1
	Pik3ip1
	9530026F06Rik
	Pxmp2
	Tlr3
	Fam108b
	Tusc3
	Aplp2
	Rnf182
	Akt2
	Degs1
	0610031J06Rik
	Lipi
	Gfap
	Cib1
	Kbtbd11
	Rab30
	Wdr85
	Pmm1
	Bcl6
	Sorbs3
	Tcf25
	Tst
	Crot
	Casc4
	Magt1
	Stox2
	Tspan3
	Olfml1
	Map6
	Cbr3
	Jmy
	Neo1
	Emp2
	Kcnk2
	Man2a2
	Lrrc8a
	Abcc5
	Ogt
	Dcaf6
	Mapk10
	1810013L24Rik
	Araf
	Atxn2
	Zfp799
	Vps33a
	Insr
	Galnt16
	Trmt1l
	Tm2d1
	Ctsd
	Sgip1
	Trappc9
	Nckap5
	Tpp2
	Rbm28
	Sash1
	Gcc2
	Yipf6
	Cbs
	Ktn1
	Pikfyve
	Eya1
	Tspan5
	Fam86
	1810037I17Rik
	Lhfp
	Clmn
	Fos
	Gdi1
	Pfkm
	Churc1
	Gpx8
	Tmem59l
	B3gnt1
	Mid1ip1
	Tbk1
	Spire1
	Nxt2
	Zfp488
	Plp1
	Atraid
	Gabarapl1
	Rnf13
	Itgb1bp1
	Taf9b
	Amotl1
	Pnpla8
	Tmem135
	Ikzf2
	Ttc14
	Usp8
	Smim8
	Tpst2
	Trim2
	Ubxn4
	Camk2a
	Nfx1
	Hsd17b11
	2900052N01Rik
	Trip11
	Cyp20a1
	Epc2
	Plxna3
	Supt7l
	Cxcr2
	Usp2
	Zmynd8
	Kdsr
	Atp6v0e
	Ndufc2
	Klhl24
	Alg6
	Echdc2
	Paip2b
	Cox4i1
	Dirc2
	Usp35
	Tnfsf12
	Tmem251
	Vps13b
	Zfp740
	Ccdc62
	Iqsec1
	Vmn1r65
	2900097C17Rik
	Mfap3l
	Dennd2a
	Calm1
	Ppp1r3c
	Tvp23b
	Plekhg1
	Ergic3
	Ints6
	Bmpr1a
	Sidt2
	A630020A06
	Agrn
	Cd38
	Nelfb
	Sra1
	Tmem70
	Nek6
	Slc38a1
	Ugp2
	Dazap2
	2810006K23Rik
	Tnks2
	Nbr1
	Wipf3
	5730455P16Rik
	1700128F08Rik
	Tmem194b
	Dnahc7b
	Psat1
	Psmb10
	Gstp2
	Ebpl
	Sec16a
	Pnpla7
	Sc5d
	6720401G13Rik
	Phactr3
	Arcn1
	Gstk1
	Atpaf2
	Rasip1
	Nptn
	Uqcrc1
	9330159F19Rik
	Tmem158
	Sh3gl2
	Nrbp2
	Oaf
	Fam210b
	Atp6v0c
	Ankzf1
	Mbtd1
	Reep3
	Lrrc1
	Dmd
	Trim9
	Xrcc4
	Ankle2
	Kctd1
	Uggt2
	Xkrx
	Usp33
	Rap1a
	Slc22a4
	Pawr
	Dcaf17
	Grhl1
	Car5b
	Tk2
	Acss1
	Dstyk
	Bbip1
	1700029J07Rik
	Lonrf3
	Sh2b1
	Mapk4
	Necap2
	Bmpr1b
	Sgce
	Polr3gl
	Lcmt1
	Gas1
	Dclre1c
	Ifngr1
	Idua
	Mro
	Txndc15
	Ampd3
	Adcy1
	2610005L07Rik
	Dcaf13
	Klf15
	2210039B01Rik
	Ndufa4l2
	Pex6
	Zbtb26
	1110046J04Rik
	Gskip
	Lpp
	Os9
	Tm9sf4
	4932438A13Rik
	Akap6
	Cln3
	Rabgap1l
	Vps37a
	Fam171b
	E330023G01Rik
	Crls1
	Pnpt1
	Sec24b
	Caskin1
	Lphn3
	2015-09-04
	4932411N23Rik
	Ctsa
	Cxx1c
	Akr1b10
	Dpp7
	Cacng5
	Lrp4
	Nap1l5
	Prkce
	Pdf
	Arx
	Cog3
	Anxa7
	Tlcd2
	Lrig1
	Rdh18-ps
	Mtdh
	Eif2s3y
	Xrcc5
	Soat1
	Arhgap1
	2015-09-15
	Mettl15
	Sco1
	Efha2
	Fktn
	Fam131a
	Ssr3
	Polr1b
	Tmco1
	Idi1
	Gpx4
	Clip4
	Sgsm1
	Dcaf11
	Bai3
	Dnpep
	Slc13a5
	Zfp280c
	Nav2
	Peli2
	Cyba
	Cbfa2t2
	Nme3
	Itsn1
	Eno1
	BC018242
	Slc7a10
	6720456H20Rik
	Impact
	Gsta4
	Cmtm3
	Unc119
	Usp21
	Alkbh7
	Slc35a4
	Ppm1k
	Scara3
	Taok3
	Etv5
	Chd2
	Aar2
	Tmcc1
	Nip7
	Dag1
	Herc3
	Plk2
	Mier1
	Rnf149
	Akap8
	Fezf2
	Scamp1
	2010015L04Rik
	Tmem245
	Traf3
	Acot2
	Scp2
	Klc1
	Paqr6
	Jakmip1
	Rmdn1
	Dscaml1
	Epha5
	4933408N05Rik
	G6pc3
	Gnaq
	Gpt2
	Prorsd1
	Snhg3
	Gusb
	Cops7a
	Sgpp1
	Fam76a
	Prickle2
	Snhg11
	2610507I01Rik
	Zfpm2
	Rps6kb1
	Tspan12
	Cadm1
	Rabac1
	Zfp869
	Emx2os
	Uckl1
	Mut
	Syt7
	Ppm1b
	Ifngr2
	Pgk1
	Ctso
	Crebrf
	Pxmp4
	1500015O10Rik
	Zzef1
	Tmem59
	Tex2
	Tspan9
	Scaf11
	Zfp951
	Plin3
	Mfap1a
	Rftn2
	Tceal1
	Tmem5
	4833422C13Rik
	Ncdn
	Polr3f
	Tigit
	Nlgn1
	Pcm1
	Ythdf3
	Eif2b1
	Arap2
	Spcs2
	Agpat6
	Derl1
	Adck4
	Lman2
	Zufsp
	Thrsp
	Pter
	Arfip1
	Mpp6
	Slc22a17
	Gphn
	Tmem144
	Tmco3
	Tmem126a
	Abat
	Parp4
	Avl9
	Pnmal2
	Lef1
	Fbxw11
	Fam49a
	Apobec3
	Rin2
	Mertk
	Stard13
	Rab7
	Cd320
	Rbm4b
	Hba-a1
	4933427D14Rik
	Grin2b
	Golph3l
	Sema5b
	Dvl1
	Thap7
	Trim36
	Ttc5
	Tnrc6a
	Tyw5
	Fstl5
	Mcl1
	Stam
	Snx32
	2810407C02Rik
	Asah1
	Atp11a
	Tti1
	Lrp6
	Synj1
	Tbc1d14
	2810474O19Rik
	Syngr1
	Cpped1
	Spred1
	Fam120c
	Ncoa7
	Mxi1
	Gjb6
	Fdft1
	Bcar3
	Idh3b
	Phactr1
	Rn45s
	Surf4
	Fam213b
	Trim12c
	Prelp
	Amd2
	Nrp1
	Xab2
	Enpp2
	Emc3
	Dcaf7
	Ppp1r12a
	Aplp1
	Tsen15
	Grina
	Rab10
	Jak1
	Tmem66
	Osbpl1a
	Fgd6
	Bcap31
	A330069E16Rik
	Ssh3
	Ephb1
	Ptdss2
	Glt8d1
	Pi4ka
	Tmem131
	Efcab14
	Cnot2
	Dnttip1
	Arhgap44
	Kdelc2
	Aimp2
	Nkiras1
	Camta2
	Enpp5
	Kcnb1
	Zfp617
	Adcy2
	Sfrs18
	Frmd4a
	Cdh2
	Gna13
	Raver2
	Zcchc18
	Egln2
	Asb13
	Vcam1
